# Supplementary material for: Technology-Based Motivation Support for Seniors’ Physical Activity—A Qualitative Study on Seniors’ and Health Care Professionals’ Views
Source: Int J Environ Res Public Health. 2019 Jul 8;16(13):2418. doi: 10.3390/ijerph16132418 (PMC6651538; doi:10.3390/ijerph16132418)
Supplement: Supplementary File 1 [file ijerph-16-02418-s001.zip]

Archive with 13 entries (12 files):
- IJERPH Appendix E 20190705.docx
- __MACOSX/
- __MACOSX/._IJERPH Appendix E 20190705.docx
- IJERPH Appendix F 20190705.docx
- __MACOSX/._IJERPH Appendix F 20190705.docx
- IJERPH appendix C 20190705.docx
- __MACOSX/._IJERPH appendix C 20190705.docx
- IJERPH Appendix B submitted.docx
- __MACOSX/._IJERPH Appendix B submitted.docx
- IJERPH Appendix D 20190705.docx
- __MACOSX/._IJERPH Appendix D 20190705.docx
- IJERPH Appendix A submitted.docx
- __MACOSX/._IJERPH Appendix A submitted.docx
